# Supplementary material for: The Effect of the COVID-19 Pandemic on Outpatient Antibiotic Prescription Rates in Children and Adolescents—A Claims-Based Study in Germany
Source: Antibiotics (Basel). 2022 Oct 18;11(10):1433. doi: 10.3390/antibiotics11101433 (PMC9598667; doi:10.3390/antibiotics11101433)
Supplement: Supplementary file 1 [file antibiotics-11-01433-s001.zip]

Archive with 1 entries (1 files):
- antibiotics-1973161-supplementary.pdf
